# Supplementary material for: Reduction in SOCE and Associated Aggregation in Platelets from Mice with Platelet-Specific Deletion of Orai1
Source: Cells. 2022 Oct 14;11(20):3225. doi: 10.3390/cells11203225 (PMC9600098; doi:10.3390/cells11203225)
Supplement: Supplementary file 1 [file cells-11-03225-s001.zip]

Archive with 1 entries (1 files):
- cells-1726371-supplementary.pdf
